# Supplementary material for: Molecular Basis and Role of Siglec-7 Ligand Expression on Chronic Lymphocytic Leukemia B Cells
Source: Front Immunol. 2022 May 31;13:840388. doi: 10.3389/fimmu.2022.840388 (PMC9195294; doi:10.3389/fimmu.2022.840388)
Supplement: Supplementary file 2 [file Table_1.xlsx]

## Sheet: Suppl Dataset 1
Accession	Gene	Description	Coverage	# Peptides	# PSMs	# Unique Peptides	MW [kDa]	Sig7 WT/RA	Area: Sig7-RA	Area: Sig7-WT	emPAI	Score Mascot	# Peptides Mascot	Has extracellular (or lumenal) domain	Note
P46013	MKI67	Antigen KI-67	1.99631	3	12	3	358.474	1	1300000	1300000	0.033	90.7376	3	No
Q9UQ35	SRRM2	Serine/arginine repetitive matrix protein 2	8.72093	14	67	14	299.438	0.604167	9600000	5800000	0.283	733.632	14	No
Q86YZ3	HRNR	Hornerin	13.6491	10	59	10	282.228	0.88	5000000	4400000	0.292	741.648	9	No
Q5D862	FLG2	Filaggrin-2	0.460059	1	4	1	247.928	1800000		1800000	0.025	50.7259	1	No
Q96PE2	ARHGEF17	Rho guanine nucleotide exchange factor 17	1.40572	1	1	1	221.535	0	3400000		0.022	19.5	1	No
Q5TCS8	AK9	Adenylate kinase 9	0.994244	1	2	1	221.273	0	810000000		0.021	0	1	No
Q14839	CHD4	Chromodomain-helicase-DNA-binding protein 4	3.81799	4	13	4	217.867	0	1100000		0.091	138.139	4	No
O60449	LY75	Lymphocyte antigen 75	2.20674	3	7	3	198.184	5200000		5200000	0.073	62.89	3	Yes
Q15811	ITSN1	Intersectin-1	1.0459	1	2	1	195.3	1.32653	98000000	130000000	0.025			No
Q00610	CLTC	Clathrin heavy chain 1	8.65672	10	32	10	191.493	850000		850000	0.33	158.61	10	No
Q02880	TOP2B	DNA topoisomerase 2-beta	3.32103	5	17	2	183.152	0	3200000		0.144	135.213	5	No
Q9Y6N7	ROBO1	Roundabout homolog 1	2.05936	2	4	2	180.818	1300000		1300000	0.058	52.42	2	Yes
O95785	WIZ	Protein Wiz	1.09025	1	1	1	178.563	190000		190000	0.026			No
P30414	NKTR	NK-tumor recognition protein	2.53078	3	5	3	165.577	0			0.09	37.4	3	No	May be secreted
Q14004	CDK13	Cyclin-dependent kinase 13	8.33333	7	30	5	164.823	1.4	1000000	1400000	0.217	244.424	6	No
Q9NYV4	CDK12	Cyclin-dependent kinase 12	2.88591	4	15	2	164.054	0	2300000		0.168	127.387	3	No
Q86UP2	KTN1	Kinectin	8.84304	10	32	10	156.179	0	1600000		0.306	233.83	10	Yes
Q9UKV3	ACIN1	Apoptotic chromatin condensation inducer in the nucleus	1.19314	1	6	1	151.771	0.888889	1800000	1600000	0.03	91.1167	1	No
Q9BQG0	MYBBP1A	Myb-binding protein 1A	36.9729	38	277	38	148.762	1	12000000	12000000	3.051	3357.25	38	No
P08575	PTPRC	Receptor-type tyrosine-protein phosphatase C	4.67791	5	12	5	147.162	2900000		2900000	0.171	134.332	5	Yes
Q92823	NRCAM	Neuronal cell adhesion molecule	2.22393	2	4	2	143.8	1800000		1800000	0.07	79.8	2	Yes
Q5JTH9	RRP12	RRP12-like protein	30.4549	27	130	27	143.611	1.08333	12000000	13000000	1.558	1356.02	24	No
Q08211	DHX9	ATP-dependent RNA helicase A	4.64567	5	22	5	140.869	4.18605	430000	1800000	0.157	322.639	5	No
P26640	VARS	Valine--tRNA ligase	3.4019	3	14	3	140.387	3100000		3100000	0.134	207.943	3	No
Q9H7N4	SCAF1	Splicing factor, arginine/serine-rich 19	2.28659	2	5	2	139.186	0.480769	5200000	2500000	0.08	45.3926	2	No
O60841	EIF5B	Eukaryotic translation initiation factor 5B	13.6066	10	61	10	138.742	1.64516	3100000	5100000	0.746	543.274	10	No
O14617	AP3D1	AP-3 complex subunit delta-1	32.3504	28	161	28	130.076	1.66667	7800000	13000000	2.535	1895.23	28	No
P20701	ITGAL	Integrin alpha-L	8.20513	8	21	8	128.688	10000000		10000000	0.374	168.509	8	Yes
Q9P275	USP36	Ubiquitin carboxyl-terminal hydrolase 36	2.85459	2	6	2	122.575	0	2900000		0.065	101.249	2	No
Q14126	DSG2	Desmoglein-2	2.05725	2	4	2	122.218	5400000		5400000	0.083	82.3547	2	Yes
O60264	SMARCA5	SWI/SNF-related matrix-associated actin-dependent regulator of chromatin subfamily A member 5	5.98859	6	15	6	121.828	1600000		1600000	0.222	60.3147	5	No
O95625	ZBTB11	Zinc finger and BTB domain-containing protein 11	2.18424	2	5	2	119.308	700000		700000	0.089	68.29	1	No
Q13308	PTK7	Inactive tyrosine-protein kinase 7	1.7757	2	4	2	118.317	3200000		3200000	0.075	49.5632	2	Yes
O15042	U2SURP	U2 snRNP-associated SURP motif-containing protein	16.035	13	68	13	118.219	0.766667	9000000	6900000	0.882	784.361	13	No
Q7L014	DDX46	Probable ATP-dependent RNA helicase DDX46	4.07371	4	15	4	117.29	0.785714	1400000	1100000	0.163	158.246	3	No
Q9UIQ6	LNPEP	Leucyl-cystinyl aminopeptidase	1.46341	1	2	1	117.274	720000		720000	0.04	38.05	1	Yes
B0I1T2	MYO1G	Unconventional myosin-Ig	1.08055	1	4	1	116.369	1100000		1100000	0.038	65.21	1	No
Q9H0A0	NAT10	N-acetyltransferase 10	15.3171	14	46	14	115.657	5300000		5300000	0.746	419.901	13	No
P13612	ITGA4	Integrin alpha-4	1.35659	1	4	1	114.827	2900000		2900000	0.042	26.57	1	Yes
Q99575	POP1	Ribonucleases P/MRP protein subunit POP1	6.83594	5	21	5	114.636	1.17391	2300000	2700000	0.245	294.169	5	No
P09874	PARP1	Poly [ADP-ribose] polymerase 1	6.6075	5	22	5	113.012	3.41176	850000	2900000	0.201	159.551	4	No
P05023	ATP1A1	Sodium/potassium-transporting ATPase subunit alpha-1	2.73705	2	8	2	112.824	2900000		2900000	0.089	121.68	2	Yes
Q9P0K7	RAI14	Ankycorbin	0.918367	1	3	1	109.973	7400000		7400000	0.034	43.7725	1	No
O75400	PRPF40A	Pre-mRNA-processing factor 40 homolog A	3.44828	3	16	3	108.737	0.494118	1700000	840000	0.252	102.727	3	No
Q9Y2W1	THRAP3	Thyroid hormone receptor-associated protein 3	8.6911	6	18	6	108.601	0.684211	3800000	2600000	0.32	171.375	6	No
P22102	GART	Trifunctional purine biosynthetic protein adenosine-3	0.891089	1	2	1	107.699	0			0.039	37.38	1	No
Q01831	XPC	DNA repair protein complementing XP-C cells	9.25532	6	18	6	105.887	0	2700000		0.342	82.7182	6	No
Q12872	SFSWAP	Splicing factor, suppressor of white-apricot homolog	5.15247	4	9	4	104.758	0	2000000		0.194	125.466	3	No
Q8IWX8	CHERP	Calcium homeostasis endoplasmic reticulum protein	5.8952	3	10	3	103.637	10000000		10000000	0.179	132.421	3	No
Q15361	TTF1	Transcription termination factor 1	4.1989	3	13	3	102.987	0	2100000		0.248	104.388	3	No
Q8IYB3	SRRM1	Serine/arginine repetitive matrix protein 1	22.1239	14	98	14	102.274	0.827586	29000000	24000000	1.319	1805.63	14	No
Q8IVT5	KSR1	Kinase suppressor of Ras 1	0.866739	1	4	1	102.096	9600000		9600000	0.04	26.236	1	No
P49756	RBM25	RNA-binding protein 25	10.3203	6	31	6	100.124	3	1400000	4200000	0.585	357.233	6	No
Q8TDD1	DDX54	ATP-dependent RNA helicase DDX54	11.9183	10	59	10	98.534	1.16129	6200000	7200000	0.613	634.222	10	No
Q99549	MPHOSPH8	M-phase phosphoprotein 8	8.95349	5	21	5	97.123	1.2	2500000	3000000	0.315	154.125	5	No
Q14974	KPNB1	Importin subunit beta-1	1.82648	1	4	1	97.108	900000		900000	0.053	31.199	1	No
Q8IY81	FTSJ3	pre-rRNA processing protein FTSJ3	27.6269	15	86	15	96.499	0.823529	17000000	14000000	1.434	911.136	15	No
Q9GZR7	DDX24	ATP-dependent RNA helicase DDX24	11.525	7	13	7	96.271	0	1800000		0.363	137.716	7	No
Q5C9Z4	NOM1	Nucleolar MIF4G domain-containing protein 1	1.51163	1	4	1	96.198	0	1900000		0.041	110.04	1	No
Q8NE71	ABCF1	ATP-binding cassette sub-family F member 1	16.213	12	58	12	95.866	1.42553	4700000	6700000	0.8	876.326	12	No
Q9BUQ8	DDX23	Probable ATP-dependent RNA helicase DDX23	15.2439	11	48	11	95.524	1.33333	2700000	3600000	0.613	496.307	11	No
P13639	EEF2	Elongation factor 2	9.44056	6	23	6	95.277	3.8	1000000	3800000	0.292	183.48	6	No
Q9ULF5	SLC39A10	Zinc transporter ZIP10	2.40674	2	6	2	94.073	3500000		3500000	0.125	74.1062	2	Yes
Q9H2F5	EPC1	Enhancer of polycomb homolog 1	1.19617	1	2	1	93.405	2700000		2700000	0.056	21.41	1	No
P21127	CDK11B	Cyclin-dependent kinase 11B	3.89937	3	13	3	92.65	1.38889	1800000	2500000	0.162	195.609	3	No
Q8WTT2	NOC3L	Nucleolar complex protein 3 homolog	17.25	9	41	9	92.49	0.666667	3300000	2200000	0.688	563.223	8	No
P48960	CD97	CD97 antigen	3.71257	2	4	2	91.809	2800000		2800000	0.122	64.1347	2	Yes
O43143	DHX15	Pre-mRNA-splicing factor ATP-dependent RNA helicase DHX15	8.93082	5	20	5	90.875	1.64706	1700000	2800000	0.284	300.554	5	No
P11387	TOP1	DNA topoisomerase 1	26.2745	17	107	17	90.669	1.5625	16000000	25000000	2.086	1036.66	17	No
Q00839	HNRNPU	Heterogeneous nuclear ribonucleoprotein U	16.3636	9	39	9	90.528	2.7	2000000	5400000	0.848	467.365	9	No
Q14241	TCEB3	Transcription elongation factor B polypeptide 3	20.802	13	83	13	89.853	0.923077	13000000	12000000	1.721	950.988	11	No
Q96GQ7	DDX27	Probable ATP-dependent RNA helicase DDX27	1.25628	1	5	1	89.779	0	1500000		0.051	68.2336	1	No
P46087	NOP2	Probable 28S rRNA (cytosine(4447)-C(5))-methyltransferase	9.48276	6	24	6	89.247	1.56522	2300000	3600000	0.431	293.076	6	No
Q13427	PPIG	Peptidyl-prolyl cis-trans isomerase G	8.62069	7	39	7	88.564	1	8800000	8800000	0.682	609.736	7	No
P27487	DPP4	Dipeptidyl peptidase 4	2.61097	2	4	2	88.222	3600000		3600000	0.105	74.5124	2	Yes
Q16666	IFI16	Gamma-interferon-inducible protein 16	28.535	17	106	17	88.199	0.888889	18000000	16000000	1.683	995.376	17	No
Q9NR30	DDX21	Nucleolar RNA helicase 2	24.5211	16	66	16	87.29	1.44118	3400000	4900000	1.703	766.951	16	No
P42224	STAT1	Signal transducer and activator of transcription 1-alpha/beta	1.6	1	2	1	87.28	0			0.051	37.8	1	No
P26010	ITGB7	Integrin beta-7	6.26566	4	12	3	86.847	3000000		3000000	0.227	152.063	4	Yes
Q08J23	NSUN2	tRNA (cytosine(34)-C(5))-methyltransferase	2.47718	1	6	1	86.416	1000000		1000000	0.049	55.91	1	No
Q13433	SLC39A6	Zinc transporter ZIP6	1.5894	1	4	1	84.993	3800000		3800000	0.077	71.79	1	Yes
P02786	TFRC	Transferrin receptor protein 1	39.0789	25	150	25	84.818	22.5	12000000	270000000	3.241	2198.27	25	Yes
P05107	ITGB2	Integrin beta-2	11.0533	7	20	6	84.726	2900000		2900000	0.456	130.445	7	Yes
P07900	HSP90AA1	Heat shock protein HSP 90-alpha	5.60109	3	18	1	84.607	0			0.179	339.362	3	No
Q9H3S1	SEMA4A	Semaphorin-4A	2.62812	2	4	2	83.52	5600000		5600000	0.141	46.48	2	Yes
P08238	HSP90AB1	Heat shock protein HSP 90-beta	9.94475	6	27	4	83.212	3300000		3300000	0.379	337.488	6	No
P49711	CTCF	Transcriptional repressor CTCF	9.49106	5	26	5	82.732	1.35714	1400000	1900000	0.565	98.4245	5	No
P13010	XRCC5	X-ray repair cross-complementing protein 5	4.64481	2	8	2	82.652	810000		810000	0.108	130.385	2	No
P29728	OAS2	2'-5'-oligoadenylate synthase 2	1.5299	1	4	1	82.379	7900000		7900000	0.058	30.66	1	No
P14923	JUP	Junction plakoglobin	8.18792	4	16	4	81.693	0.318182	880000	280000	0.233	87.9763	3	No
P16070	CD44	CD44 antigen	13.2075	10	86	10	81.487	14.2857	14000000	200000000	1.966	1433.24	10	Yes
Q08945	SSRP1	FACT complex subunit SSRP1	18.0536	9	48	9	81.024	1.29032	6200000	8000000	0.855	354.21	8	No
Q02040	AKAP17A	A-kinase anchor protein 17A	6.47482	5	21	5	80.686	1.09524	2100000	2300000	0.343	208.332	5	No
Q9H116	GZF1	GDNF-inducible zinc finger protein 1	3.23488	1	2	1	80.441	0	2000000		0.051	0	1	No
Q96RQ3	MCCC1	Methylcrotonoyl-CoA carboxylase subunit alpha, mitochondrial	54.069	28	312	28	80.422	1	120000000	120000000	11.271	4785.26	28	No
P05165	PCCA	Propionyl-CoA carboxylase alpha chain, mitochondrial	35.8516	22	155	22	80.008	1.11765	34000000	38000000	2.612	2373.69	21	No
Q8WUT4	LRRN4	Leucine-rich repeat neuronal protein 4	2.7027	1	5	1	78.794	0	64000000		0.145	20.7	1	Yes
Q9HB58	SP110	Sp110 nuclear body protein	10.8853	7	33	7	78.345	0.948718	3900000	3700000	0.604	166.168	7	No
B2RXH4	BTBD18	BTB/POZ domain-containing protein 18	1.82584	1	1	1	77.883	0	270000		0.068	39.77	1	No
Q9P0U4	CXXC1	CXXC-type zinc finger protein 1	3.5061	2	8	2	75.663	1.14286	2800000	3200000	0.141	39.36	2	No
Q9NVP1	DDX18	ATP-dependent RNA helicase DDX18	52.2388	28	178	28	75.359	0.96875	32000000	31000000	7.297	1809.83	28	No
O76094	SRP72	Signal recognition particle subunit SRP72	9.9851	5	21	5	74.56	5200000		5200000	0.315	337.32	5	No
Q9BZE4	GTPBP4	Nucleolar GTP-binding protein 1	10.5678	6	35	6	73.918	0.780488	4100000	3200000	0.389	384.645	6	No
P11142	HSPA8	Heat shock cognate 71 kDa protein	8.66873	4	16	3	70.854	0.90625	3200000	2900000	0.266	308.456	4	No
P02768	ALB	Serum albumin	6.56814	5	30	5	69.321	0.493333	150000000	74000000	0.315	373.241	5	Yes
P17844	DDX5	Probable ATP-dependent RNA helicase DDX5	15.1466	9	36	8	69.105	1.30952	4200000	5500000	0.751	418.764	9	No
Q9Y289	SLC5A6	Sodium-dependent multivitamin transporter	2.04724	1	2	1	68.596	3700000		3700000	0.129	0	1	Yes
P08195	SLC3A2	4F2 cell-surface antigen heavy chain	17.4603	8	33	8	67.952	14000000		14000000	0.84	495.679	8	Yes
P29350	PTPN6	Tyrosine-protein phosphatase non-receptor type 6	8.7395	4	20	4	67.519	1.66667	1200000	2000000	0.259	207.534	4	No
Q4G0J3	LARP7	La-related protein 7	19.4158	8	46	8	66.857	1.16129	6200000	7200000	0.645	863.13	8	No
Q13740	ALCAM	CD166 antigen	8.4048	4	14	4	65.061	5800000		5800000	0.54	139.678	4	Yes
Q96ME7	ZNF512	Zinc finger protein 512	1.94004	1	5	1	64.641	840000		840000	0.072	34.2576	1	No
Q86UE4	MTDH	Protein LYRIC	11.6838	5	21	5	63.799	1.45455	2200000	3200000	0.468	137.064	5	Yes
P28908	TNFRSF8	Tumor necrosis factor receptor superfamily member 8	4.53782	2	6	2	63.706	11000000		11000000	0.15	37.5385	2	Yes
Q9BVP2	GNL3	Guanine nucleotide-binding protein-like 3	26.4117	14	89	14	61.954	0.685714	14000000	9600000	2.652	1065.95	14	No
Q5SSJ5	HP1BP3	Heterochromatin protein 1-binding protein 3	25.859	12	50	12	61.169	1	2600000	2600000	1.31	465.688	12	No
P10809	HSPD1	60 kDa heat shock protein, mitochondrial	3.66492	1	4	1	61.016	590000		590000	0.066	82.4964	1	No
Q8WTV0	SCARB1	Scavenger receptor class B member 1	8.87681	6	20	6	60.838	24000000		24000000	0.585	215.363	6	Yes
P49368	CCT3	T-complex protein 1 subunit gamma	6.42202	3	10	3	60.495	2900000		2900000	0.199	145.168	3	No
P17987	TCP1	T-complex protein 1 subunit alpha	3.95683	2	6	2	60.306	1100000		1100000	0.136	71.2527	2	No
Q9Y2X3	NOP58	Nucleolar protein 58	16.0681	6	31	6	59.541	0.517647	1700000	880000	0.848	536.918	6	No
P32942	ICAM3	Intercellular adhesion molecule 3	3.10786	2	5	2	59.503	2200000		2200000	0.172	59.3127	2	Yes
Q8WXA9	SREK1	Splicing regulatory glutamine/lysine-rich protein 1	1.9685	1	6	1	59.345	0.623377	770000	480000	0.179	115.588	1	No
Q14498	RBM39	RNA-binding protein 39	3.77358	2	10	2	59.343	1.25	1600000	2000000	0.179	78.5448	2	No
O95498	VNN2	Vascular non-inflammatory molecule 2	4.80769	1	2	1	58.465	3500000		3500000	0.11	0	1	Yes
P49961	ENTPD1	Ectonucleoside triphosphate diphosphohydrolase 1	8.82353	4	10	4	57.927	10000000		10000000	0.52	163.121	4	Yes
P14618	PKM	Pyruvate kinase PKM	40.113	16	75	16	57.9	2.03704	5400000	11000000	2.472	689.431	16	No
P05362	ICAM1	Intercellular adhesion molecule 1	7.89474	3	6	3	57.789	2300000		2300000	0.259	85.9385	3	Yes
P05186	ALPL	Alkaline phosphatase, tissue-nonspecific isozyme	23.855	8	27	8	57.269	14000000		14000000	1.154	287.768	8	Yes
P14868	DARS	Aspartate--tRNA ligase, cytoplasmic	3.99202	1	4	1	57.1	4300000		4300000	0.059	40.97	1	No
O43175	PHGDH	D-3-phosphoglycerate dehydrogenase	4.87805	2	6	2	56.614	1700000		1700000	0.179	125.252	2	No
Q9P258	RCC2	Protein RCC2	4.98084	2	12	2	56.049	0.95	2000000	1900000	0.145	108.73	2	No
Q96QD8	SLC38A2	Sodium-coupled neutral amino acid transporter 2	4.1502	1	2	1	55.99	4400000		4400000	0.155	0	1	Yes
P34897	SHMT2	Serine hydroxymethyltransferase, mitochondrial	5.75397	3	4	3	55.958	2900000		2900000	0.225	25.78	2	No
Q01650	SLC7A5	Large neutral amino acids transporter small subunit 1	11.2426	4	13	4	54.974	9300000		9300000	0.585	383.146	4	Yes
P26368	U2AF2	Splicing factor U2AF 65 kDa subunit	3.36842	1	4	1	53.467	0	1700000		0.116	18.29	1	No
Q1ED39	KNOP1	Lysine-rich nucleolar protein 1	17.6856	5	23	5	51.557	1.76	2500000	4400000	0.668	325.15	5	No
O95232	LUC7L3	Luc7-like protein 3	14.8148	4	26	4	51.435	1.44444	3600000	5200000	0.551	887.425	4	No
Q8WUX1	SLC38A5	Sodium-coupled neutral amino acid transporter 5	5.29661	2	5	2	51.423	4600000		4600000	0.245	37.4867	2	Yes
Q9Y286	SIGLEC7	Sialic acid-binding Ig-like lectin 7	8.35118	3	12	3	51.11	3.6875	16000000	59000000	0.551	282.403	3	Yes	Probe
P31146	CORO1A	Coronin-1A	9.76139	2	6	2	50.994	4800000		4800000	0.186	90.4844	2	No
Q5T3I0	GPATCH4	G patch domain-containing protein 4	9.86547	3	6	3	50.351	0	1700000		0.259	68.69	2	No
P68363	TUBA1B	Tubulin alpha-1B chain	50.3326	15	127	4	50.12	1.33333	18000000	24000000	6.586	1760.6	15	No
P68104	EEF1A1	Elongation factor 1-alpha 1	19.9134	7	56	7	50.109	1.42857	35000000	50000000	1.512	625.063	7	No
P07437	TUBB	Tubulin beta chain	54.5045	16	135	16	49.639	1.4	20000000	28000000	8.085	1902.03	16	No
P01871	IGHM	Ig mu chain C region	27.6549	9	46	9	49.276	3.05085	5900000	18000000	2.039	460.088	9	Yes
Q13838	DDX39B	Spliceosome RNA helicase DDX39B	5.14019	2	8	2	48.96	2600000		2600000	0.179	92.3298	2	No
P34910	EVI2B	Protein EVI2B	5.80357	2	7	2	48.636	2500000		2500000	0.274	153.465	2	Yes
Q8N5F7	NKAP	NF-kappa-B-activating protein	2.40964	1	6	1	47.11	0	3300000		0.129	65.1822	1	No
Q9UM44	HHLA2	HERV-H LTR-associating protein 2	2.657	1	2	1	46.82	1500000		1500000	0.122	25.39	1	Yes
Q9Y383	LUC7L2	Putative RNA-binding protein Luc7-like 2	32.1429	11	59	11	46.486	1.07692	13000000	14000000	3.833	797.605	10	No
Q96P63	SERPINB12	Serpin B12	1.97531	1	5	1	46.247	1500000		1500000	0.116	41.1089	1	No
Q66PJ3	ARL6IP4	ADP-ribosylation factor-like protein 6-interacting protein 4	11.639	4	24	4	44.888	0.588235	5100000	3000000	0.52	427.404	4	No
Q96BI1	SLC22A18	Solute carrier family 22 member 18	1.65094	1	3	1	44.816	5400000		5400000	0.166	33.12	1	Yes
P15529	CD46	Membrane cofactor protein	3.82653	1	4	1	43.719	7900000		7900000	0.292	54.3	1	Yes
Q9NX58	LYAR	Cell growth-regulating nucleolar protein	43.7995	14	131	14	43.588	1.38889	54000000	75000000	20.544	1978.52	14	No
P26951	IL3RA	Interleukin-3 receptor subunit alpha	3.1746	1	2	1	43.302	750000		750000	0.11	47.84	1	Yes
Q96CB9	NSUN4	5-methylcytosine rRNA methyltransferase NSUN4	2.08333	1	3	1	43.061	0	2000000		0.129	46.2887	1	No
P35659	DEK	Protein DEK	13.0667	4	22	4	42.648	0.927536	6900000	6400000	0.468	306.706	4	No
P68032	ACTC1	Actin, alpha cardiac muscle 1	24.9337	8	64	1	41.992	20000000		20000000	3.062	736.833	8	No
P60709	ACTB	Actin, cytoplasmic 1	38.6667	11	91	4	41.71	2.08571	35000000	73000000	5.7	1192.49	11	No
O75683	SURF6	Surfeit locus protein 6	6.09418	2	10	2	41.426	0.934783	4600000	4300000	0.274	171.501	2	No
Q8IWS0	PHF6	PHD finger protein 6	15.3425	5	28	5	41.264	1.09091	2200000	2400000	0.65	85.635	5	No
P30499	HLA-C	HLA class I histocompatibility antigen, Cw-1 alpha chain	22.6776	7	36	1	40.939	2300000		2300000	1.783	571.489	7	Yes
P30443	HLA-A	HLA class I histocompatibility antigen, A-1 alpha chain	36.9863	9	82	4	40.82	15.3571	2800000	43000000	6.406	1113.63	9	Yes
P04899	GNAI2	Guanine nucleotide-binding protein G(i) subunit alpha-2	10.9859	3	8	3	40.425	2500000		2500000	0.389	36.5236	3	No
Q31612	HLA-B	HLA class I histocompatibility antigen, B-73 alpha chain	27.5482	7	78	1	40.41	17.1053	7600000	130000000	3.642	869.767	7	Yes
P30460	HLA-B	HLA class I histocompatibility antigen, B-8 alpha chain	44.1989	13	95	3	40.306	4700000		4700000	8.006	1275.03	13	Yes
P16150	SPN	Leukosialin	2.5	1	6	1	40.297	4600000		4600000	0.311	48.31	1	Yes
Q9H6F5	CCDC86	Coiled-coil domain-containing protein 86	9.44444	2	9	2	40.211	1.85714	1400000	2600000	0.389	158.47	2	No
Q00325	SLC25A3	Phosphate carrier protein, mitochondrial	9.39227	3	9	3	40.069	8200000		8200000	0.389	64.762	3	No
P07355	ANXA2	Annexin A2	20.649	5	14	5	38.58	2200000		2200000	0.616	117.207	5	No	May be secreted
P42081	CD86	T-lymphocyte activation antigen CD86	3.34347	1	4	1	37.658	7300000		7300000	0.145	62.6083	1	Yes
P22626	HNRNPA2B1	Heterogeneous nuclear ribonucleoproteins A2/B1	6.23229	2	5	2	37.407	0	1900000		0.259	41.01	2	No
Q9Y388	RBMX2	RNA-binding motif protein, X-linked 2	8.38509	3	14	3	37.313	0.526882	9300000	4900000	0.585	91.9674	3	No
Q13291	SLAMF1	Signaling lymphocytic activation molecule	2.68657	1	2	1	37.207	7600000		7600000	0.136	36.41	1	Yes
P00338	LDHA	L-lactate dehydrogenase A chain	42.4699	11	67	10	36.665	2.29508	6100000	14000000	2.02	863.543	11	No
P07195	LDHB	L-lactate dehydrogenase B chain	25.4491	7	34	6	36.615	3.33333	3300000	11000000	1.081	639.021	6	No
P06734	FCER2	Low affinity immunoglobulin epsilon Fc receptor	22.4299	6	18	6	36.446	6800000		6800000	1.239	91.6826	6	Yes
P01857	IGHG1	Ig gamma-1 chain C region	21.8182	4	38	4	36.083	4.94253	8700000	43000000	2.415	282.207	4	Yes	Probe
P04406	GAPDH	Glyceraldehyde-3-phosphate dehydrogenase	32.5373	7	56	7	36.03	2.58824	8500000	22000000	1.683	948.945	6	No
Q08722	CD47	Leukocyte surface antigen CD47	2.47678	1	3	1	35.191	4500000		4500000	0.166	39.4	1	Yes
P63244	GNB2L1	Guanine nucleotide-binding protein subunit beta-2-like 1	42.5868	9	39	9	35.055	3500000		3500000	1.848	257.906	7	No
P05026	ATP1B1	Sodium/potassium-transporting ATPase subunit beta-1	4.62046	1	3	1	35.039	11000000		11000000	0.145	45.57	1	Yes
Q99848	EBNA1BP2	Probable rRNA-processing protein EBP2	22.8758	5	28	5	34.83	0.976744	8600000	8400000	1.448	193.706	5	No
P00387	CYB5R3	NADH-cytochrome b5 reductase 3	21.5947	5	13	5	34.213	1.30233	4300000	5600000	0.968	65.9042	5	No
Q15287	RNPS1	RNA-binding protein with serine-rich domain 1	4.91803	1	4	1	34.188	3400000		3400000	0.166	96.11	1	No
P31994	FCGR2B	Low affinity immunoglobulin gamma Fc region receptor II-b	14.8387	2	4	2	34.022	4700000		4700000	0.585	67.3766	2	Yes
Q9NWB6	ARGLU1	Arginine and glutamate-rich protein 1	5.12821	2	4	2	33.197	0	5000000		0.359	36.99	1	No
Q9UGN4	CD300A	CMRF35-like molecule 8	8.02676	2	6	2	33.18	2400000		2400000	0.52	101.808	2	Yes
P11836	MS4A1	B-lymphocyte antigen CD20	24.5791	6	33	6	33.056	41000000		41000000	4.179	485.379	6	Yes
P05141	SLC25A5	ADP/ATP translocase 2	10.4027	3	13	3	32.831	2300000		2300000	0.389	133.069	3	No
Q9Y624	F11R	Junctional adhesion molecule A	2.67559	1	1	1	32.562	1500000		1500000	0.136	38.03	1	Yes
P06748	NPM1	Nucleophosmin	34.0136	8	49	8	32.555	1.9375	16000000	31000000	3.084	691.42	8	No
P35030	PRSS3	Trypsin-3	4.27632	1	8	1	32.508	5900000		5900000	0.136	138.284	1	Yes
P11049	CD37	Leukocyte antigen CD37	5.69395	2	7	2	31.683	15000000		15000000	0.359	32.2014	2	Yes
P45880	VDAC2	Voltage-dependent anion-selective channel protein 2	4.42177	1	2	1	31.547	0			0.145	36.67	1	No
P29966	MARCKS	Myristoylated alanine-rich C-kinase substrate	5.72289	1	2	1	31.536	0	630000		0.179	15.7	1	No
P13598	ICAM2	Intercellular adhesion molecule 2	3.63636	1	4	1	30.635	4300000		4300000	0.136	43.708	1	Yes
Q9GIY3	HLA-DRB1	HLA class II histocompatibility antigen, DRB1-14 beta chain	36.4662	5	46	1	30.12	43000000		43000000	2.415	618.12	5	Yes
P01912	HLA-DRB1	HLA class II histocompatibility antigen, DRB1-3 chain	40.2256	6	66	1	30.101	17.5	20000000	350000000	6.499	920.285	6	Yes
P13760	HLA-DRB1	HLA class II histocompatibility antigen, DRB1-4 beta chain	21.4286	4	13	1	30.093	68000000		68000000	0.968	190.463	4	Yes
P01920	HLA-DQB1	HLA class II histocompatibility antigen, DQ beta 1 chain	3.06513	1	4	1	29.972	13000000		13000000	0.179	37.33	1	Yes
P79483	HLA-DRB3	HLA class II histocompatibility antigen, DR beta 3 chain	45.4887	9	40	5	29.943	51000000		51000000	5.661	532.389	9	Yes
P27701	CD82	CD82 antigen	12.7341	2	6	2	29.606	5300000		5300000	0.389	56.1387	2	Yes
Q9BU76	MMTAG2	Multiple myeloma tumor-associated protein 2	22.4335	5	24	5	29.394	0.935484	3100000	2900000	0.968	464.192	5	No
P20036	HLA-DPA1	HLA class II histocompatibility antigen, DP alpha 1 chain	11.1538	2	23	2	29.362	22.8571	14000000	320000000	1.031	238.837	2	Yes
P04440	HLA-DPB1	HLA class II histocompatibility antigen, DP beta 1 chain	17.4419	4	20	3	29.141	15000000		15000000	1.276	250.446	4	Yes
O95297	MPZL1	Myelin protein zero-like protein 1	4.83271	1	2	1	29.064	12000000		12000000	0.194	20.96	1	Yes
Q9P031	CCDC59	Thyroid transcription factor 1-associated protein 26	8.71369	2	9	2	28.652	1.16667	3600000	4200000	0.468	64.3368	2	No
P01903	HLA-DRA	HLA class II histocompatibility antigen, DR alpha chain	32.6772	7	68	7	28.589	25.4545	11000000	280000000	6.197	1071.04	7	Yes
P19256	CD58	Lymphocyte function-associated antigen 3	4	1	2	1	28.129	16000000		16000000	0.233	60.73	1	Yes
Q8TCZ2	CD99L2	CD99 antigen-like protein 2	7.25191	1	2	1	27.969	6400000		6400000	0.166	0	1	Yes
P01909	HLA-DQA1	HLA class II histocompatibility antigen, DQ alpha 1 chain	4.72441	1	10	1	27.787	8900000		8900000	0.874	58.6618	1	Yes
P09326	CD48	CD48 antigen	20.9877	5	14	5	27.665	11000000		11000000	1.424	188.487	5	Yes
Q16629	SRSF7	Serine/arginine-rich splicing factor 7	9.66387	2	5	1	27.35	550000		550000	0.334	75.5762	1	No
P07477	PRSS1	Trypsin-1	4.04858	1	16	1	26.541	1.26087	46000000	58000000	0.389	184.967	1	Yes
P17026	ZNF22	Zinc finger protein 22	28.5714	5	41	5	25.899	1.17143	3500000	4100000	1.955	219.645	5	No
P62826	RAN	GTP-binding nuclear protein Ran	17.5926	3	16	3	24.408	5700000		5700000	0.778	223.59	3	No
Q9NWT8	AURKAIP1	Aurora kinase A-interacting protein	5.02513	1	6	1	22.34	0.851064	47000000	40000000	0.334	130.109	1	No
P63000	RAC1	Ras-related C3 botulinum toxin substrate 1	16.6667	3	8	3	21.436	6600000		6600000	0.995	76.067	3	No
Q9Y3C1	NOP16	Nucleolar protein 16	20.2247	3	10	3	21.175	1.35714	2800000	3800000	1.31	22.7254	3	No
P32970	CD70	CD70 antigen	12.4352	2	10	2	21.105	2200000		2200000	0.701	96.71	2	Yes
Q10589	BST2	Bone marrow stromal antigen 2	13.8889	3	25	3	19.756	12.8358	6700000	86000000	1.848	313.659	3	Yes
Q9UHA3	RSL24D1	Probable ribosome biogenesis protein RLP24	7.36196	1	2	1	19.608	6000000		6000000	0.468	41.41	1	No
P84103	SRSF3	Serine/arginine-rich splicing factor 3	21.3415	3	27	2	19.318	1.10811	37000000	41000000	0.995	230.114	3	No
P62937	PPIA	Peptidyl-prolyl cis-trans isomerase A	10.9091	2	8	2	18.001	3800000		3800000	0.389	100.71	2	No	May be secreted
P69905	HBA1	Hemoglobin subunit alpha	10.5634	1	1	1	15.248	0	1500000		0.334	0	1	No
Q9BRT6	LLPH	Protein LLP homolog	23.2558	2	16	2	15.215	1.35135	37000000	50000000	2.981	127.213	2	No
P09382	LGALS1	Galectin-1	11.8519	2	4	2	14.706	10000000		10000000	0.668	45.4823	2	No	May be secreted
Q01628	IFITM3	Interferon-induced transmembrane protein 3	12.0301	1	16	1	14.622	18.0328	6100000	110000000	2.981	446.053	1	Yes
P13987	CD59	CD59 glycoprotein	9.375	1	8	1	14.168	17000000		17000000	0.931	127.736	1	Yes
E9PRG8	C11orf98	Uncharacterized protein C11orf98	10.6557	1	8	1	13.79	1.36538	52000000	71000000	0.585	218.956	1	(Unknown)
P61769	B2M	Beta-2-microglobulin	35.2941	3	14	3	13.706	27000000		27000000	2.162	126.469	3	Yes
P01766	1 SV	Ig heavy chain V-III region BRO	25	2	7	2	13.218	9900000		9900000	0.468	197.783	1	Yes
P01781		Ig heavy chain V-III region GAL	7.75862	1	8	1	12.722	6.8	2500000	17000000	0.389	113.186	1	Yes
P01598		Ig kappa chain V-I region EU	16.6667	1	2	1	11.781	5900000		5900000	0.468	99.99	1	Yes
P01834	IGKC	Ig kappa chain C region	33.9623	2	10	2	11.602	6100000		6100000	1.512	90.7016	2	Yes
P81605	DCD	Dermcidin	20	2	16	2	11.277	1.09091	11000000	12000000	0.668	313.661	2	Yes
Q9UNZ5	C19orf53	Leydig cell tumor 10 kDa protein homolog	17.1717	4	31	4	10.57	0.736842	19000000	14000000	6.499	225.299	4	(Unknown)
